# Supplementary material for: The Prognostic and Therapeutic Potential of DNA Damage Repair Pathway Alterations and Homologous Recombination Deficiency in Lung Cancer
Source: Cancers (Basel). 2022 Oct 28;14(21):5305. doi: 10.3390/cancers14215305 (PMC9654807; doi:10.3390/cancers14215305)
Supplement: Supplementary file 1 [file cancers-14-05305-s001.zip]

Archive with 1 entries (1 files):
- cancers-1965345-supplementary.pdf
